# Supplementary material for: Altered static and dynamic functional connectivity in major depressive disorder accompanied by high anxiety: evidence from the REST-meta-MDD consortium
Source: Front Psychiatry. 2025 Jun 9;16:1539702. doi: 10.3389/fpsyt.2025.1539702 (PMC12183181; doi:10.3389/fpsyt.2025.1539702)
Supplement: Supplementary file 1 [file Table1.xls]

## Sheet: MDD_with_low_anxiety
ID	num	Sex	Age	Educationyears	center	HAMD	HAMA
S10-1-0007	4	1	23	13	10	18	13
S10-1-0008	5	1	43	15	10	19	12
S10-1-0010	7	1	32	18	10	17	8
S10-1-0014	10	1	35	13	10	16	11
S10-1-0026	15	1	23	13	10	18	13
S10-1-0027	16	1	28	11	10	13	8
S10-1-0028	17	1	22	15	10	19	13
S10-1-0032	19	1	19	11	10	20	13
S10-1-0037	21	1	51	11	10	23	14
S10-1-0041	22	1	45	11	10	19	12
S10-1-0042	23	1	18	11	10	24	9
S10-1-0044	25	1	46	15	10	25	8
S10-1-0046	27	1	30	5	10	20	13
S10-1-0047	28	1	31	8	10	27	13
S10-1-0049	29	1	48	11	10	16	9
S10-1-0050	30	1	41	15	10	13	12
S20-1-0035	36	1	18	11	20	16	9
S20-1-0061	42	1	63	5	20	18	9
S20-1-0062	43	1	39	15	20	18	4
S20-1-0063	44	1	18	10	20	15	11
S20-1-0064	45	1	31	15	20	18	11
S20-1-0069	46	1	19	11	20	18	6
S20-1-0071	47	1	27	15	20	20	15
S20-1-0082	49	1	43	5	20	18	13
S20-1-0113	52	1	31	15	20	22	12
S20-1-0116	53	1	64	0	20	21	15
S20-1-0134	55	2	37	8	20	25	12
S20-1-0195	61	2	50	15	20	13	9
S20-1-0208	64	2	39	11	20	15	7
S20-1-0220	65	2	38	8	20	15	13
S20-1-0221	66	2	16	11	20	19	12
S20-1-0225	67	2	23	15	20	20	4
S20-1-0239	70	2	28	15	20	13	14
S20-1-0266	75	2	32	11	20	20	10
S20-1-0268	76	2	14	8	20	16	5
S20-1-0270	77	2	44	8	20	20	11
S20-1-0271	78	2	29	13	20	26	10
S20-1-0272	79	2	42	11	20	29	8
S20-1-0281	81	2	50	11	20	24	14
S8-1-0002	84	2	16	11	8	28	12
S8-1-0019	89	2	36	13	8	25	12
S8-1-0020	90	2	27	13	8	28	13
S8-1-0022	91	2	20	5	8	31	11
S8-1-0023	92	2	26	18	8	24	11
S8-1-0025	94	2	16	8	8	28	12
S8-1-0026	95	2	19	11	8	22	13
S8-1-0032	97	2	26	8	8	22	12
S8-1-0035	98	2	37	8	8	18	9
S8-1-0046	99	2	30	11	8	10	13
S8-1-0047	100	2	33	11	8	19	12
S8-1-0049	101	2	43	8	8	21	9
S8-1-0052	102	2	21	11	8	32	13
S8-1-0055	103	1	34	8	8	13	11
S8-1-0066	110	2	35	15	8	23	14
S8-1-0073	113	2	25	0	8	19	1

## Sheet: MDD_with_high_anxiety
ID	num	Sex	Age	Educationyears	center	HAMD	HAMA
S10-1-0005	2	1	20	15	10	20	21
S10-1-0006	3	1	20	8	10	22	21
S10-1-0013	4	1	34	8	10	23	28
S10-1-0020	5	1	30	15	10	17	22
S10-1-0023	8	1	46	11	10	23	24
S10-1-0024	9	1	30	13	10	23	22
S10-1-0033	11	1	48	13	10	17	20
S20-1-0008	17	1	41	8	20	21	30
S20-1-0013	19	1	46	15	20	26	20
S20-1-0016	21	1	28	11	20	21	20
S20-1-0019	22	1	24	13	20	21	24
S20-1-0025	27	1	33	15	20	20	21
S20-1-0032	30	1	53	8	20	19	21
S20-1-0043	34	1	30	15	20	23	33
S20-1-0044	35	1	40	11	20	21	21
S20-1-0049	37	1	28	11	20	23	25
S20-1-0052	40	1	41	11	20	21	21
S20-1-0054	42	1	27	15	20	19	23
S20-1-0056	43	1	26	15	20	16	32
S20-1-0060	44	1	25	15	20	20	21
S20-1-0068	45	1	47	8	20	21	34
S20-1-0077	48	1	30	15	20	22	25
S20-1-0079	49	1	29	13	20	24	28
S20-1-0084	50	1	21	11	20	24	27
S20-1-0085	51	1	46	8	20	23	30
S20-1-0087	52	1	34	15	20	23	20
S20-1-0092	56	1	33	8	20	17	25
S20-1-0099	59	1	33	5	20	24	34
S20-1-0100	60	1	22	11	20	22	19
S20-1-0104	61	1	58	8	20	18	27
S20-1-0107	62	1	34	15	20	18	27
S20-1-0111	64	1	62	15	20	24	33
S20-1-0112	65	1	34	13	20	23	23
S20-1-0114	66	1	19	11	20	21	25
S20-1-0126	69	2	21	14	20	22	25
S20-1-0128	70	2	22	8	20	23	25
S20-1-0133	73	2	37	13	20	17	21
S20-1-0135	74	2	31	8	20	21	32
S20-1-0136	75	2	29	11	20	22	25
S20-1-0141	76	2	37	11	20	23	33
S20-1-0143	77	2	24	15	20	19	30
S20-1-0145	78	2	25	11	20	14	20
S20-1-0150	80	2	31	11	20	19	35
S20-1-0157	82	2	24	11	20	18	20
S20-1-0164	84	2	29	15	20	24	22
S20-1-0165	85	2	24	16	20	18	21
S20-1-0166	86	2	36	8	20	24	21
S20-1-0169	87	2	40	11	20	23	19
S20-1-0172	88	2	42	8	20	22	21
S20-1-0177	89	2	30	11	20	14	23
S20-1-0180	90	2	23	15	20	22	23
S20-1-0183	91	2	49	5	20	23	20
S20-1-0191	92	2	29	13	20	24	20
S20-1-0193	93	2	49	11	20	18	21
S20-1-0196	94	2	37	13	20	20	31
S20-1-0199	95	2	41	15	20	24	31
S20-1-0201	96	2	26	15	20	23	40
S20-1-0211	99	2	23	15	20	22	25
S20-1-0215	101	2	43	11	20	22	24
S20-1-0217	102	2	35	11	20	20	31
S20-1-0224	103	2	45	8	20	15	19
S20-1-0230	105	2	49	5	20	19	21
S20-1-0235	106	2	42	8	20	15	26
S20-1-0244	109	2	45	8	20	16	22
S20-1-0249	112	2	38	11	20	10	26
S20-1-0252	114	2	46	5	20	16	23
S20-1-0253	115	2	22	15	20	18	33
S20-1-0255	117	2	49	11	20	22	35
S20-1-0260	119	2	38	11	20	18	33
S20-1-0262	120	2	47	5	20	19	24
S20-1-0277	124	2	28	8	20	23	21
S8-1-0060	154	2	30	15	8	21	40
S8-1-0061	155	2	30	8	8	22	34

## Sheet: healthy control
ID	Group0noanxiety1anxiety2control	Sex	Age	Educationyears	center
S20-2-0003	2	1	24	16	20
S20-2-0017	2	1	30	12	20
S20-2-0018	2	1	44	9	20
S20-2-0041	2	1	50	6	20
S20-2-0052	2	1	23	9	20
S20-2-0054	2	1	30	12	20
S20-2-0056	2	1	56	9	20
S20-2-0062	2	1	44	9	20
S20-2-0063	2	1	47	9	20
S20-2-0066	2	1	44	9	20
S20-2-0067	2	1	44	9	20
S20-2-0070	2	1	40	9	20
S20-2-0071	2	1	38	9	20
S20-2-0074	2	1	23	16	20
S20-2-0075	2	1	24	16	20
S20-2-0078	2	1	39	9	20
S20-2-0079	2	1	25	9	20
S20-2-0095	2	1	49	5	20
S20-2-0097	2	1	23	16	20
S20-2-0105	2	1	35	12	20
S20-2-0107	2	1	23	16	20
S20-2-0111	2	1	24	16	20
S20-2-0159	2	1	22	13.0584	20
S20-2-0160	2	1	23	16	20
S20-2-0182	2	1	61	9	20
S20-2-0007	2	2	23	13.0584	20
S20-2-0013	2	2	45	6	20
S20-2-0019	2	2	41	6	20
S20-2-0021	2	2	47	9	20
S20-2-0028	2	2	25	16	20
S20-2-0042	2	2	25	16	20
S20-2-0046	2	2	37	13.0584	20
S20-2-0059	2	2	30	9	20
S20-2-0060	2	2	32	9	20
S20-2-0061	2	2	42	6	20
S20-2-0065	2	2	26	16	20
S20-2-0068	2	2	19	12	20
S20-2-0072	2	2	38	9	20
S20-2-0073	2	2	42	9	20
S20-2-0076	2	2	22	16	20
S20-2-0080	2	2	46	9	20
S20-2-0114	2	2	20	16	20
S20-2-0117	2	2	20	16	20
S20-2-0122	2	2	39	9	20
S20-2-0129	2	2	23	17	20
S20-2-0130	2	2	23	17	20
S20-2-0134	2	2	19	16	20
S20-2-0150	2	2	47	6	20
S20-2-0215	2	2	49	12	20
S20-2-0223	2	2	38	9	20
